# Supplementary material for: Planning and Organization of the COVID-19 Vaccination Campaign: An Overview of Eight European Countries
Source: Vaccines (Basel). 2022 Sep 28;10(10):1631. doi: 10.3390/vaccines10101631 (PMC9609247; doi:10.3390/vaccines10101631)
Supplement: Supplementary file 1 [file vaccines-10-01631-s001.zip]

Archive with 1 entries (1 files):
- vaccines-1865741-supplementary (1).xlsx
