# Supplementary material for: Planning and Organization of the COVID-19 Vaccination Campaign: An Overview of Eight European Countries
Source: Vaccines (Basel). 2022 Sep 28;10(10):1631. doi: 10.3390/vaccines10101631 (PMC9609247; doi:10.3390/vaccines10101631)
Supplement: Supplementary file 1 [file vaccines-10-01631-s001.zip › vaccines-1865741-supplementary (1).xlsx]

## Sheet: Foglio1
country	month	Incidence rate per 1000	Death rate per 10,000	Title: Incidence per 1,000 and death rate per 10,000 by country. Monthly rates from January to August 2021
Denmark	Jan	6.02756	1.42432
	Feb	2.18929	0.405965
	Mar	3.33924	0.0997712
	Apr	3.43247	0.110092
	May	5.28718	0.0567664
	Jun	2.15334	0.0309635
	Jul	4.02628	0.0275231
	Aug	5.00903	0.0602067
France	Jan	8.55976	1.6935
	Feb	8.28388	1.53617
	Mar	13.1652	1.36448
	Apr	14.3958	1.31401
	May	5.91911	0.742552
	Jun	1.60579	0.231779
	Jul	5.22788	0.118702
	Aug	9.5376	0.424041
Germany	Jan	5.70593	2.78568
	Feb	2.67741	1.54814
	Mar	4.68828	0.767219
	Apr	6.69509	0.775681
	May	3.39159	0.656015
	Jun	0.551654	0.279379
	Jul	0.482941	0.0859352
	Aug	2.25216	0.0671033
Hungary	Jan	4.67835	3.10042
	Feb	6.33298	2.54303
	Mar	23.2334	5.98184
	Apr	13.1734	7.06133
	May	2.61465	2.27628
	Jun	0.372632	0.268835
	Jul	0.141476	0.0352911
	Aug	0.295407	0.0332151
Italy	Jan	7.38586	2.37827
	Feb	6.16612	1.52118
	Mar	10.927	1.92935
	Apr	7.25149	1.89854
	May	3.233	0.881435
	Jun	0.697197	0.238208
	Jul	1.49284	0.0823291
	Aug	3.14678	0.191825
Romania	Jan	5.04397	1.34255
	Feb	3.82956	1.05344
	Mar	7.88429	1.66669
	Apr	5.35671	2.38972
	May	1.17484	1.15173
	Jun	0.159715	1.81621
	Jul	0.125315	0.258786
	Aug	0.814313	0.151089
Spain	Jan	17.4318	1.60059
	Feb	9.52898	2.31532
	Mar	2.04941	1.35137
	Apr	5.12831	0.589793
	May	3.30115	0.371589
	Jun	2.79323	0.19724
	Jul	13.6502	0.130709
	Aug	8.72862	0.610544
Sweden	Jan	12.7535	2.81885
	Feb	8.89278	1.21553
	Mar	14.5251	0.628927
	Apr	16.6058	0.57381
	May	9.33735	0.396647
	Jun	2.11778	0.175194
	Jul	0.989158	0.0255902
	Aug	2.6351	0.0364168
